# Supplementary material for: Polyhydroxyalkanoate (PHA) Production in Pseudomonas sp. phDV1 Strain Grown on Phenol as Carbon Sources
Source: Microorganisms. 2021 Jul 30;9(8):1636. doi: 10.3390/microorganisms9081636 (PMC8398824; doi:10.3390/microorganisms9081636)
Supplement: Supplementary file 1 [file microorganisms-09-01636-s001.zip]

Archive with 1 entries (1 files):
- microorganisms-1298172-supplementary.pdf
